# Supplementary material for: Declines in ice cover are accompanied by light limitation responses and community change in freshwater diatoms
Source: ISME J. 2024 Jan 10;18(1):wrad015. doi: 10.1093/ismejo/wrad015 (PMC10939406; doi:10.1093/ismejo/wrad015)
Supplement: Supplementary_Tables_1-2_wrad015 [file supplementary_tables_1-2_wrad015.xlsx]

## Sheet: Sheet1
Supplementary Tables: Lake Erie Diatom Bloom Metatranscriptomes

## Sheet: Data 1A
Data 1A. JGI and manuscript metatranscritpome library IDs, metadata
JGI Project ID	JGI Seq Project Name	JGI Sample ID	JGI Sample Name	Manuscript Library ID
1318950	LE WWC BNZ 1 metatranscriptome	269968	LE WWC BNZ 1	L1
1318951	LE WWC BNZ 2 metatranscriptome	269969	LE WWC BNZ 2	L2
1318952	LE WWC BNZ 3 metatranscriptome	269970	LE WWC BNZ 3	L3
1318955	LE WWC BNZ 6 metatranscriptome	269973	LE WWC BNZ 6	L4
1318995	LE WWC BNZ 52 metatranscriptome	270013	LE WWC BNZ 52	L5
1319000	LE WWC BNZ 49+57 metatranscriptome	270018	LE WWC BNZ 49+57	L6
1318996	LE WWC BNZ 53 metatranscriptome	270014	LE WWC BNZ 53	L7
1319001	LE WWC BNZ 58 metatranscriptome	270019	LE WWC BNZ 58	L8
1318997	LE WWC BNZ 54 metatranscriptome	270015	LE WWC BNZ 54	L9
1318999	LE WWC BNZ 56 metatranscriptome	270017	LE WWC BNZ 56	L10
1318987	LE WWC BNZ 40 metatranscriptome	270005	LE WWC BNZ 40	L11
1318991	LE WWC BNZ 41+47 metatranscriptome	270009	LE WWC BNZ 41+47	L12
1318988	LE WWC BNZ 43 metatranscriptome	270006	LE WWC BNZ 43	L13
1318993	LE WWC BNZ 45+50 metatranscriptome	270011	LE WWC BNZ 45+50	L14
1318975	LE WWC BNZ 26 metatranscriptome	269993	LE WWC BNZ 26	L15
1318983	LE WWC BNZ 36 metatranscriptome	270001	LE WWC BNZ 36	L16
1318986	LE WWC BNZ 39 metatranscriptome	270004	LE WWC BNZ 39	L17
1318977	LE WWC BNZ 28 metatranscriptome	269995	LE WWC BNZ 28	L18
1318974	LE WWC BNZ 25 metatranscriptome	269992	LE WWC BNZ 25	L19
1318982	LE WWC BNZ 35 metatranscriptome	270000	LE WWC BNZ 35	L20

## Sheet: Data 1B
Data 1B. Metaranscriptome coassembly statistics
# contigs (>= 0 bp)	1677102
# contigs (>= 1000 bp)	148925
# contigs (>= 5000 bp)	2139
# contigs (>= 10000 bp)	288
# contigs (>= 25000 bp)	8
# contigs (>= 50000 bp)	0
Total length (>= 0 bp)	966763097
Total length (>= 1000 bp)	247639904
Total length (>= 5000 bp)	15925927
Total length (>= 10000 bp)	4001501
Total length (>= 25000 bp)	258591
Total length (>= 50000 bp)	0
# contigs	639361
Largest contig	40227
Total length	574417227
Total # genes in coassembly	483126
GC (%)	44.46
N50	891
N75	641
L50	190932
L75	383548
# N's per 100 kbp	0
*All statistics are based on contigs of size >= 500bp, unless otherwise noted

## Sheet: Data 1C
Data 1C. Metaranscriptome library mapping statistics
Library	L1	L2	L3	L4	L5	L6	L7	L8	L9	L10	L11	L12	L13	L14	L15	L16	L17	L18	L19	L20
Number of reads sequenced per library after trimming, filtering	11544548	7083156	10264908	6128706	15967806	9012522	9658812	7836758	7508292	10823236	6888818	9116494	9286770	6743964	10216562	9701066	8997636	11095092	10048976	6178388
Read length (bp)	150	150	150	150	150	150	150	150	150	150	150	150	150	150	150	150	150	150	150	150
Number of reads mapped to coassembly per library	10035768	6276728	9099733	4786871	14147909	7899682	8395574	6943388	6436420	9304371	5615833	7451352	7868269	5739976	8274362	7630246	7299368	8668226	7823355	5594587
Number of mapped bases	1459255834	903207987	1313130514	685265058	2099226199	1169454591	1240910001	1024741443	951619570	1372933050	817689613	1080630050	1149262099	845754389	1188011885	1076279475	1059304195	1236114828	1131755961	799821905
Percentage of reads that mapped	86.931	88.615	88.649	78.106	88.603	87.652	86.921	88.6	85.724	85.967	81.521	81.735	84.726	85.113	80.99	78.654	81.125	78.127	77.852	90.551
Size of coassembly (bp)	574417227	574417227	574417227	574417227	574417227	574417227	574417227	574417227	574417227	574417227	574417227	574417227	574417227	574417227	574417227	574417227	574417227	574417227	574417227	574417227
Sequence depth per library (x)	2.54041	1.57239	2.28602	1.19297	3.65453	2.0359	2.16029	1.78397	1.65667	2.39013	1.42351	1.88126	2.00074	1.47237	2.0682	1.87369	1.84414	2.15195	1.97027	1.39241
Mean sequence depth of all 20 libraries	1.96759
Standard deviation of mean sequence depth	0.5297

## Sheet: Data 1D
Data 1D. Water column parameters, metadata
Manuscript Library ID	Collection Date	Collection Type	Latitude	Longitude	New Site ID	Water Depth (ft)	Water Depth (m)	Ice Cover (%)	Snow Cover (%)	Ice Type	Ice Thickness (in)	Air Temp (°F)	Air Temp (°C)	Water temp (°C)	Baro Press (Hg)	Wind (kt)	Wind (m per s)	Wind (°)	DO mg/L	DO %	Cond uS/cm	pH
L1	2_26_2019	Whole water filtered through 0.22um filter	41.8393	-82.5215	S1	39	11.8872	100	0	plate	6-8	18	-7.77778	n/a	29.85	3	1.54333	90	na	na	na	na
L2	2_26_2019	Whole water filtered through 0.22um filter	41.806	-82.3838	S2	39	11.8872	100	0	plate	1	18	-7.77778	n/a	29.85	6	3.08667	70	na	na	na	na
L3	3_11_2019	Whole water filtered through 0.22um filter	41.7497	-81.8352	S3	66	20.1168	100	0	pancake	3	30	-1.11111	n/a	29.57	6	3.08667	260	na	na	na	na
L4	3_11_2019	Whole water filtered through 0.22um filter	41.8658	-82.6407	S4	28	8.5344	90	0	brash/int	4	30	-1.11111	n/a	29.59	16	8.23	260	na	na	na	na
L5	2_14_2020	Whole water filtered through 0.22um filter	41.8286	-82.5011	S5	32	9.7536	0	0	n/a	0	17	-8.33333	0	na	na	na	na	12.29	89.1	248	9.4
L6	2_14_2020	Whole water filtered through 0.22um filter	41.8286	-82.5011		32	9.7536	0	0	n/a	0	17	-8.33333	0	na	na	na	na	12.29	89.1	248	9.4
L7	2_14_2020	Whole water filtered through 0.22um filter	41.7385	-82.2743	S6	n/a	n/a	0	0	n/a	0	16	-8.88889	1.89	na	na	na	na	12.4	89.4	240	9.44
L8	2_14_2020	Whole water filtered through 0.22um filter	41.7385	-82.2743		n/a	n/a	0	0	n/a	0	16	-8.88889	1.89	na	na	na	na	12.4	89.4	240	9.44
L9	2_14_2020	Whole water filtered through 0.22um filter	41.6663	-82.0816	S7	n/a	n/a	0	0	n/a	0	15	-9.44444	2	na	na	na	na	12.28	88.9	254	9.42
L10	2_14_2020	Whole water filtered through 0.22um filter	41.6663	-82.0816		n/a	n/a	0	0	n/a	0	15	-9.44444	2	na	na	na	na	12.28	88.9	254	9.42
L11	3_2_2020	Whole water filtered through 0.22um filter	41.6659	-82.0791	S8	n/a	n/a	0	0	n/a	0	37	2.77778	2.22	29.07	na	na	na	na	na	237	9.96
L12	3_2_2020	Whole water filtered through 0.22um filter	41.6659	-82.0791		n/a	n/a	0	0	n/a	0	37	2.77778	2.22	29.07	na	na	na	na	na	237	9.96
L13	3_2_2020	Whole water filtered through 0.22um filter	41.7703	-82.3517	S9	n/a	n/a	0	0	n/a	0	36	2.22222	1.67	29.05	na	na	na	na	na	255	9.89
L14	3_2_2020	Whole water filtered through 0.22um filter	41.7703	-82.3517		n/a	n/a	0	0	n/a	0	36	2.22222	1.67	29.05	na	na	na	na	na	255	9.89
L15	5_1_2020	Whole water filtered through 0.22um filter	42.4305	-81.2062	S10	72.8346	22.2	0	0	n/a	0	52.34	11.3	9.67	na	14	7.20222	315	na	na	273	9.13
L16	5_1_2020	Whole water filtered through 0.22um filter	42.4305	-81.2062		72.8346	22.2	0	0	n/a	0	52.34	11.3	9.67	na	14	7.20222	315	na	na	273	9.13
L17	5_1_2020	Whole water filtered through 0.22um filter	42.4305	-81.2062		72.8346	22.2	0	0	n/a	0	52.34	11.3	9.67	na	14	7.20222	315	na	na	273	9.13
L18	5_22_2020	Whole water filtered through 0.22um filter	42.4295	-81.2044	S11	72.8346	22.2	0	0	n/a	0	52.34	11.3	9.67	na	5.3	2.72656	127	12.43	108.5	266	9.03
L19	6_8_2020	Whole water filtered through 0.22um filter	42.2817	-81.6717	S12	74.147	22.6	0	0	n/a	0	58.64	14.8	15.66	na	9	4.63	140	na	na	266	9.03
L20	6_8_2020	Whole water filtered through 0.22um filter	42.2817	-81.6717		74.147	22.6	0	0	n/a	0	58.64	14.8	15.66	na	9	4.63	140	na	na	266	9.03

## Sheet: Data 1E
Data 1E. Water column Chlorophylla a, metadata
Manuscript Library ID	Chl (> 0.2 µm) µg L-1				Mean	Chl (>20µm) µg L-1				Mean
L1	16.47	26.58	na	na	21.525	18.09	23	na	na	20.545
L2	12.95	13.89	13.04	13.2	13.27	8.15	10.55	12.04	11.93	10.6675
L3	14.23	12.45	11.41	na	12.6967	9.8	8.01	9.94	na	9.25
L4	2.87	2.24	3.23	na	2.78	1.1	0.82	0.76	na	0.893333
L5	8.18	7.76	8.23	na	8.05667	4.6	4.32	4.66	na	4.52667
L6	8.18	7.76	8.23	na	8.05667	4.6	4.32	4.66	na	4.52667
L7	10.96	9.15	6.94	na	9.01667	4.86	5.29	5.73	na	5.29333
L8	10.96	9.15	6.94	na	9.01667	4.86	5.29	5.73	na	5.29333
L9	17.43	8.95	14.27	na	13.55	5.38	4.36	na	na	4.87
L10	17.43	8.95	14.27	na	13.55	5.38	4.36	na	na	4.87
L11	6.43	7.4	5.78	na	6.53667	2.15	2.5	2.69	na	2.44667
L12	6.43	7.4	5.78	na	6.53667	2.15	2.5	2.69	na	2.44667
L13	5.68	5.56	5.44	na	5.56	3.41	3.64	3.99	na	3.68
L14	5.68	5.56	5.44	na	5.56	3.41	3.64	3.99	na	3.68
L15	2.489	2.651	2.048	na	2.396	0.82	0.779	0.7745	na	0.791167
L16	2.489	2.651	2.048	na	2.396	0.82	0.779	0.7745	na	0.791167
L17	2.489	2.651	2.048	na	2.396	0.82	0.779	0.7745	na	0.791167
L18	1.244	0.823	1.232	na	1.09967	0.1855	0.2115	0.31725	na	0.238083
L19	0.784	0.817	0.736	na	0.779	0.061	0.07625	0.0625	na	0.0665833
L20	0.784	0.817	0.736	na	0.779	0.061	0.07625	0.0625	na	0.0665833

## Sheet: Data 1F
Data 1F. Water column nutrients, metadata
	Dissolved (<0.2 µm or "Sterivex'')							Particulate or "unfiltered"
Manuscript Library ID	NH3 (mg/l)	CL (mg/l)	S04 (mg/l)	NO2 (mg/l)	NO3 (mg/l)	SIO2 (mg/l)	SRP (mg/l)	TP (mg/l)	TN (mg/l)
L1	0.014	15.4	19.2	0	0.36	0.01	0.003	0.0349	0.442
L2	0.01	15.4	18.9	0	0.29	0	0.003	0.0201	0.292
L3	0.006	19.3	18.9	0	0.28	0	0.003	0.0149	0.276
L4	0.024	13.8	15.4	0	0.6	1.5	0.002	0.0127	0.253
L5	0.0411	12.9	17.6	0	0.08	0.1583	0.0059	nd	0.27
L6	0.0411	12.9	17.6	0	0.08	0.1583	0.0059	nd	0.27
L7	0.0181	11.4	16.8	0	0.08	0.0653	0.0035	nd	0.369
L8	0.0181	11.4	16.8	0	0.08	0.0653	0.0035	nd	0.369
L9	0.0262	19.2	24.1	0	0.11	0.1737	0	nd	0.274
L10	0.0262	19.2	24.1	0	0.11	0.1737	0	nd	0.274
L11	0.0682	12.1	17	0	0.34	1.7211	0	nd	0.245
L12	0.0682	12.1	17	0	0.34	1.7211	0	nd	0.245
L13	0.0137	11.6	16.5	0	0.09	0.2136	0	nd	0.403
L14	0.0137	11.6	16.5	0	0.09	0.2136	0	nd	0.403
L15	0.1921	16.6	17.2	0.063	0	0	0.0015	0.0075	0.208
L16	0.1921	16.6	17.2	0.063	0	0	0.0015	0.0075	0.208
L17	0.1921	16.6	17.2	0.063	0	0	0.0015	0.0075	0.208
L18	0.0125	15.6	16.6	0.065	0.0777	0.0635	0	0.0044	0.196
L19	0.0316	15.6	16.8	0.062	0.083	0.115	0.001	0.0027	0.173
L20	0.0316	15.6	16.8	0.062	0.083	0.115	0.001	0.0027	0.173

## Sheet: Data 1G
Data 1G. Water column phytoplankton ID and enumeration, metadata
	Cells/L
Manuscript Library ID	Aulacoseira islandica	Stephanodiscus spp.	Fragilaria spp.	Aphanizomenon flos-aquae	Cyano	cryptomonads	Nitzschia	Asterionella	centric diatoms (5-20 um)	chlorophytes	chrysophytes	dinoflagellates	Microflagellates	picoplankton
L1	1439	2350	0	128	128	121	na	na	na	na	na	na	na	na
L2	962	2350	36	45	45	63	na	na	na	na	na	na	na	na
L3	760	2480	54	na	na	110	na	na	na	na	na	na	na	na
L4	12	1020	na	na	na	64	na	na	na	na	na	na	na	na
L5	389	1127	40	na	na	270	11	4	264	18	8	5	285	22
L6	389	1127	40	na	na	270	11	4	264	18	8	5	285	22
L7	387	826	149	na	na	90	14	16	149	11	na	13	270	52
L8	387	826	149	na	na	90	14	16	149	11	na	13	270	52
L9	452	628	79	na	na	190	15	14	170	0	na	7	340	580
L10	452	628	79	na	na	190	15	14	170	0	na	7	340	580
L11	150	232	58	na	283	180	10	17	3564	36	na	0	144	9
L12	150	232	58	na	283	180	10	17	3564	36	na	0	144	9
L13	385	232	26	na	245	84	1	31	120	48	72	12	240	348
L14	385	232	26	na	245	84	1	31	120	48	72	12	240	348
L15	96	312	440	na	56	40	0	0	na	na	na	8	na	na
L16	96	312	440	na	56	40	0	0	na	na	na	8	na	na
L17	96	312	440	na	56	40	0	0	na	na	na	8	na	na
L18	0	19	24	na	1592	na	1	55	na	na	na	2	na	na
L19	0	0	118	na	28	na	6	153	na	na	na	0	na	na
L20	0	0	118	na	28	na	6	153	na	na	na	0	na	na

## Sheet: Data1H
Dataset 1H. Relative transcript abundance of mapped reads for domains
JGI ID	Manuscript Library ID	Bacteria	Eukaryota	Archaea	Virus	Not Annotated
LEWWC_BNZ1	L1	289569	804574	580	7040	2259
LEWWC_BNZ2	L2	216193	313579	382	4704	1396
LEWWC_BNZ3	L3	312509	630494	348	16568	1996
LEWWC_BNZ6	L4	215921	546161	264	3511	2551
LEWWC_BNZ52	L5	763120	1520913	3332	20752	5306
LEWWC_BNZ49.57	L6	459899	698471	4756	12521	2840
LEWWC_BNZ53	L7	577179	417994	5384	23514	3159
LEWWC_BNZ58	L8	451030	437040	2759	15264	2334
LEWWC_BNZ54	L9	418138	316429	3683	16451	2371
LEWWC_BNZ56	L10	593691	552130	6117	23984	3609
LEWWC_BNZ40	L11	366568	417971	542	10632	3091
LEWWC_BNZ41.47	L12	509204	471504	672	13542	4100
LEWWC_BNZ43	L13	596471	456852	774	24796	3041
LEWWC_BNZ45.50	L14	404806	235725	2509	14475	2181
LEWWC_BNZ26	L15	858104	410805	726	18714	3444
LEWWC_BNZ36	L16	731309	354218	860	20958	3064
LEWWC_BNZ39	L17	771316	309769	633	14111	3589
LEWWC_BNZ28	L18	1141194	376811	1215	12115	6198
LEWWC_BNZ25	L19	717814	345427	1710	4122	6183
LEWWC_BNZ35	L20	1050433	453837	1909	5939	10189
	Total # reads mapped to taxa	11444468	10070704	39155	283713	72901
	Total # reads ALL TAXA	21910941	21910941	21910941	21910941	21910941
	%reads mapped per taxa	52.2318	45.962	0.178701	1.29485	0.332715

## Sheet: Data1I
Dataset 1I. Relative transcript abundance of mapped reads for Eukaryota superkingdoms
Library	Manuscript Library ID	Alveolata	Amoebozoa	Hilomonadea	Archaeplastida	Excavata	Hacrobia	NA	Opisthokonta	Rhizaria	Stramenopiles
LEWWC_BNZ1	L1	86492	4268	427	30713	1643	35167	37448	75716	1052	531648
LEWWC_BNZ2	L2	46466	2096	193	17677	782	20846	18747	52471	781	153520
LEWWC_BNZ3	L3	94449	4464	543	31166	1678	38157	32012	103098	1399	323528
LEWWC_BNZ6	L4	41001	1078	84	62731	732	38180	40855	28403	975	332122
LEWWC_BNZ52	L5	117816	3779	135	97576	1939	126028	102260	47289	1735	1022356
LEWWC_BNZ49.57	L6	59936	2116	89	48748	1242	67039	36191	29870	1119	452121
LEWWC_BNZ53	L7	59069	2069	104	38755	919	36850	18969	70447	1508	189304
LEWWC_BNZ58	L8	49410	2586	131	32881	917	29615	19468	106584	1252	194196
LEWWC_BNZ54	L9	43795	1806	111	28423	811	59923	13410	54858	1046	112246
LEWWC_BNZ56	L10	62152	3671	240	50820	1327	81208	22627	161144	1751	167190
LEWWC_BNZ40	L11	40081	1743	90	86363	1145	55679	21691	30758	1344	179077
LEWWC_BNZ41.47	L12	44016	2037	86	93320	1316	60892	25278	41138	1417	202004
LEWWC_BNZ43	L13	70656	2435	122	58260	946	35034	22104	75241	1514	190540
LEWWC_BNZ45.50	L14	36247	1664	85	36688	766	23083	9609	50214	986	76383
LEWWC_BNZ26	L15	55768	2253	144	59310	2429	106128	28092	49975	1283	105423
LEWWC_BNZ36	L16	52850	1982	122	52713	2612	107349	24081	36289	1029	75191
LEWWC_BNZ39	L17	48010	2001	140	45827	1874	92927	19783	35193	1144	62870
LEWWC_BNZ28	L18	53822	1971	88	76183	2492	125086	18888	14158	1380	82743
LEWWC_BNZ25	L19	44585	1497	52	27714	1335	95520	20522	51794	2460	99948
LEWWC_BNZ35	L20	58344	2202	61	37792	2058	157295	26329	30830	2011	136915
	Total # reads mapped to taxa	1164965	47718	3047	1013660	28963	1392006	558364	1145470	27186	4689325
	Total # reads ALL TAXA	10070704	10070704	10070704	10070704	10070704	10070704	10070704	10070704	10070704	10070704
	%reads mapped per taxa	11.5679	0.47383	0.0302561	10.0654	0.287597	13.8223	5.54444	11.3743	0.269951	46.564
*Highlighted columns indicate this taxa formed >5% total mapped reads

[truncated: 24 more sheets: Data1J, Data1K, Data1L, Data1M, Data1N, Data1O, Data 1P, Data 1Q, Data 1R, Data 1S, Data 1T, Data 1U, Data 1V, Data 1W, Data 1X, Data 1Y, Data 1Z, Data 2A, Data 2B, Data 2C …]
